# Supplementary material for: Using Online 24-h Dietary Methodology to Validate the Psychometric Properties of a Dietary Scoring Tool with an International Sample of Adults Living with Multiple Sclerosis
Source: Nutrients. 2022 Oct 31;14(21):4568. doi: 10.3390/nu14214568 (PMC9654468; doi:10.3390/nu14214568)
Supplement: Supplementary file 1 [file nutrients-14-04568-s001.zip]

Archive with 1 entries (1 files):
- nutrients-1797151-supplementary.pdf
